# Supplementary material for: Early Mechanisms of Pathobiology Are Revealed by Transcriptional Temporal Dynamics in Hippocampal CA1 Neurons of Prion Infected Mice
Source: PLoS Pathog. 2012 Nov 8;8(11):e1003002. doi: 10.1371/journal.ppat.1003002 (PMC3493483; doi:10.1371/journal.ppat.1003002)
Supplement: Table S4 — List of 44 up-regulated miRNAs at DPI 130 and/or EP in prion disease and also over-expressed in LPS-stimulated astrocytes. (XLS) [file ppat.1003002.s012.xls]

## Sheet: Sheet1
miRNA ID
let-7g-5p
miR-101a-3p
miR-125a-5p
miR-125b-5p
miR-126-3p
miR-126-5p
miR-132-3p
miR-133a
miR-136-5p
miR-139-5p
miR-140-5p
miR-145-5p
miR-146a-5p
miR-146b-5p
miR-150-5p
miR-188-5p
miR-191-5p
miR-19a-3p
miR-19b-3p
miR-218-5p
miR-222-3p
miR-24-3p
miR-26a-5p
miR-26b-5p
miR-29a-3p
miR-29c-3p
miR-301a-3p
miR-301b-3p
miR-30a-5p
miR-30d-5p
miR-331-3p
miR-342-3p
miR-344-3p
miR-34b-3p
miR-376c-3p
miR-379-5p
miR-384-5p
miR-410-3p
miR-433-3p
miR-434-3p
miR-484
miR-495-3p
miR-497-5p
miR-92a-3p

## Sheet: Sheet2
mmu-let-7g-4395393	mmu-let-7g	let-7g
mmu-miR-101a-4395364	mmu-miR-101a	miR-101a
mmu-miR-125a-5p-4395309	mmu-miR-125a	miR-125a
mmu-miR-125b-5p-4373148	mmu-miR-125b-5p	miR-125b-5p
mmu-miR-126-3p-4395339	mmu-miR-126-3p	miR-126-3p
mmu-miR-126-5p-4373269	mmu-miR-126-5p	miR-126-5p
mmu-miR-132-4373143	mmu-miR-132	miR-132
mmu-miR-133a-4395357	mmu-miR-133a	miR-133a
mmu-miR-136-4395641	mmu-miR-136	miR-136
mmu-miR-139-5p-4395400	mmu-miR-139-5p	miR-139-5p
mmu-miR-140-4373374	mmu-miR-140	miR-140
mmu-miR-145-4395389	mmu-miR-145	miR-145
mmu-miR-146a-4373132	mmu-miR-146a	miR-146a
mmu-miR-146b-4373178	mmu-miR-146b	miR-146b
mmu-miR-150-4373127	mmu-miR-150	miR-150
mmu-miR-188-5p-4395431	mmu-miR-188-5p	miR-188-5p
mmu-miR-191-4395410	mmu-miR-191	miR-191
mmu-miR-19a-4373099	mmu-miR-19a	miR-19a
mmu-miR-19b-4373098	mmu-miR-19b	miR-19b
mmu-miR-218-4373081	mmu-miR-218	miR-218
mmu-miR-222-4395387	mmu-miR-222	miR-222
mmu-miR-24-4373072	mmu-miR-24	miR-24
mmu-miR-26a-4395166	mmu-miR-26a	miR-26a
mmu-miR-26b-4395167	mmu-miR-26b	miR-26b
mmu-miR-29a-4395223	mmu-miR-29a	miR-29a
mmu-miR-29c-4395171	mmu-miR-29c	miR-29c
mmu-miR-301a-4373064	mmu-miR-301a	miR-301a
mmu-miR-301b-4395730	mmu-miR-301b	miR-301b
mmu-miR-30a-4373061	mmu-miR-30a	miR-30a
mmu-miR-30d-4373059	mmu-miR-30d	miR-30d
mmu-miR-331-3p-4373046	mmu-miR-331-3p	miR-331-3p
mmu-miR-342-3p-4395371	mmu-miR-342-3p	miR-342-3p
mmu-miR-344-4373340	mmu-miR-344	miR-344
mmu-miR-34b-3p-4395748	mmu-miR-34b-3p	miR-34b-3p
mmu-miR-376c-4395580	mmu-miR-376c	miR-376c
mmu-miR-379-4373349	mmu-miR-379	miR-379
mmu-miR-384-5p-4395732	mmu-miR-384-5p	miR-384-5p
mmu-miR-410-4378093	mmu-miR-410	miR-410
mmu-miR-433-4373205	mmu-miR-433	miR-433
mmu-miR-434-3p-4395734	mmu-miR-434-3p	miR-434-3p
mmu-miR-484-4381032	mmu-miR-484	miR-484
mmu-miR-495-4381078	mmu-miR-495	miR-495
mmu-miR-497-4381046	mmu-miR-497	miR-497
mmu-miR-92a-4373013	mmu-miR-92a	miR-92a
