# Supplementary material for: Early Mechanisms of Pathobiology Are Revealed by Transcriptional Temporal Dynamics in Hippocampal CA1 Neurons of Prion Infected Mice
Source: PLoS Pathog. 2012 Nov 8;8(11):e1003002. doi: 10.1371/journal.ppat.1003002 (PMC3493483; doi:10.1371/journal.ppat.1003002)
Supplement: Table S5 — The expression level of miRNAs identified at 130 and EP of prion disease via next generation sequencing (NGS) data from rat hippocampal neurons. The specific NGS data was collected by Zovoilis and colleagues [47]. (XLSX) [file ppat.1003002.s013.xlsx]

## Sheet: Sheet1
Signal Presence	miRNA ID	# of reads	% of Total
Only in Infected Samples	miR-19a-3p	356	0.00241387
	miR-344-3p	12576	0.0852719
	miR-34b-5p	2017	0.0136763
	miR-497-5p	1169	0.00792643
Infected and Control Samples	miR-146a-5p	17814	0.120788
	miR-150-5p	3055	0.0207145
	miR-410-3p	6811	0.0461821
	miR-26b-5p	3361	0.0227893
Reference	miR-124a-3p	39822	0.270014
