# Supplementary material for: Early Mechanisms of Pathobiology Are Revealed by Transcriptional Temporal Dynamics in Hippocampal CA1 Neurons of Prion Infected Mice
Source: PLoS Pathog. 2012 Nov 8;8(11):e1003002. doi: 10.1371/journal.ppat.1003002 (PMC3493483; doi:10.1371/journal.ppat.1003002)
Supplement: Table S6 — The list of 17 significantly differentiated miRNAs detected during pre-clinical stages of prion disease (p-value≤0.1). The average fold change and standard error (SEM) are listed for each miRNA. (XLSX) [file ppat.1003002.s014.xlsx]

## Sheet: Sheet1
miRNA ID	Average Fold Change ± SEM
miR-132-3p	5.63 ± 2.37
miR-544-3p	5.09 ± 1.49
miR-434-3p	3.36 ± 0.12
miR-16-5p	2.91 ± 0.03
miR-324-5p	2.63 ± 0.63
miR-195-5p	2.45 ± 0.41
miR-218-5p	2.14 ± 0.41
miR-140-5p	2.13 ± 0.20
miR-29a-3p	1.53 ± 0.02
miR-328-3p	1.51 ± 0.12
miR-26a-5p	1.46 ± 0.01
miR-365-3p	0.37 ± 0.05
miR-7b-5p	0.32 ± 0.11
miR-128-3p	0.31 ± 0.01
let-7e-5p	0.14 ± 0.08
miR-491-5p	0.14 ± 0.01
miR-126-5p	0.05 ± 0.02
