# Supplementary material for: Early Mechanisms of Pathobiology Are Revealed by Transcriptional Temporal Dynamics in Hippocampal CA1 Neurons of Prion Infected Mice
Source: PLoS Pathog. 2012 Nov 8;8(11):e1003002. doi: 10.1371/journal.ppat.1003002 (PMC3493483; doi:10.1371/journal.ppat.1003002)
Supplement: Table S8 — The list of the 80 gene ontology biological processes indentified by the 396 mRNAs predicted to be targeted by at least 1 of the 7 miRNA candidates. (XLSX) [file ppat.1003002.s016.xlsx]

## Sheet: Sheet1
	ID	Name	P-value
1	GO:0022008	neurogenesis	2.306e-11
2	GO:0048468	cell development	2.346e-11
3	GO:0048699	generation of neurons	3.2e-09
4	GO:0048666	neuron development	3.32e-09
5	GO:0050793	regulation of developmental process	9.198e-09
6	GO:0030182	neuron differentiation	2.447e-08
7	GO:0045595	regulation of cell differentiation	1.068e-07
8	GO:0009893	positive regulation of metabolic process	1.508e-07
9	GO:0010604	positive regulation of macromolecule metabolic process	2.042e-07
10	GO:0031325	positive regulation of cellular metabolic process	2.997e-07
11	GO:0031175	neuron projection development	3.478e-07
12	GO:2000026	regulation of multicellular organismal development	4.022e-07
13	GO:0072359	circulatory system development	6.043e-07
14	GO:0072358	cardiovascular system development	6.043e-07
15	GO:0030030	cell projection organization	6.851e-07
16	GO:0000902	cell morphogenesis	2.86e-06
17	GO:0001568	blood vessel development	3.429e-06
18	GO:0007417	central nervous system development	4.413e-06
19	GO:0032989	cellular component morphogenesis	4.934e-06
20	GO:0010628	positive regulation of gene expression	6.75e-06
21	GO:0006468	protein phosphorylation	6.75e-06
22	GO:0001944	vasculature development	7.408e-06
23	GO:0010557	positive regulation of macromolecule biosynthetic process	1.113e-05
24	GO:0043062	extracellular structure organization	1.576e-05
25	GO:0051128	regulation of cellular component organization	2.41e-05
26	GO:0009891	positive regulation of biosynthetic process	2.419e-05
27	GO:0045941	positive regulation of transcription	2.68e-05
28	GO:0051173	positive regulation of nitrogen compound metabolic process	3.289e-05
29	GO:0031328	positive regulation of cellular biosynthetic process	3.353e-05
30	GO:0045935	positive regulation of nucleobase, nucleoside, nucleotide and nucleic acid metabolic process	3.615e-05
31	GO:0048858	cell projection morphogenesis	3.645e-05
32	GO:0016310	phosphorylation	3.652e-05
33	GO:0032990	cell part morphogenesis	4.762e-05
34	GO:0048812	neuron projection morphogenesis	6.552e-05
35	GO:0007409	axonogenesis	0.0001161
36	GO:0000904	cell morphogenesis involved in differentiation	0.0002178
37	GO:0006928	cellular component movement	0.0002178
38	GO:0048667	cell morphogenesis involved in neuron differentiation	0.0002412
39	GO:0051239	regulation of multicellular organismal process	0.0004459
40	GO:0016477	cell migration	0.0008613
41	GO:0040007	growth	0.001191
42	GO:0045944	positive regulation of transcription from RNA polymerase II promoter	0.001228
43	GO:0051674	localization of cell	0.001366
44	GO:0048870	cell motility	0.001366
45	GO:0022603	regulation of anatomical structure morphogenesis	0.001567
46	GO:0051960	regulation of nervous system development	0.001567
47	GO:0040011	locomotion	0.001821
48	GO:0060284	regulation of cell development	0.001836
49	GO:0010033	response to organic substance	0.00191
50	GO:0048514	blood vessel morphogenesis	0.002297
51	GO:0006357	regulation of transcription from RNA polymerase II promoter	0.002358
52	GO:0045893	positive regulation of transcription, DNA-dependent	0.002538
53	GO:0051254	positive regulation of RNA metabolic process	0.00322
54	GO:0048646	anatomical structure formation involved in morphogenesis	0.003552
55	GO:0007420	brain development	0.005339
56	GO:0035295	tube development	0.008636
57	GO:0048568	embryonic organ development	0.009788
58	GO:0055123	digestive system development	0.01025
59	GO:0048562	embryonic organ morphogenesis	0.01069
60	GO:0050767	regulation of neurogenesis	0.01116
61	GO:0042325	regulation of phosphorylation	0.01595
62	GO:0051093	negative regulation of developmental process	0.01851
63	GO:0071310	cellular response to organic substance	0.01876
64	GO:0001525	angiogenesis	0.02172
65	GO:0010646	regulation of cell communication	0.023
66	GO:0009888	tissue development	0.02305
67	GO:0045596	negative regulation of cell differentiation	0.02958
68	GO:0001501	skeletal system development	0.03025
69	GO:0009966	regulation of signal transduction	0.03116
70	GO:0048557	embryonic digestive tract morphogenesis	0.03238
71	GO:0048566	embryonic digestive tract development	0.03355
72	GO:0019220	regulation of phosphate metabolic process	0.0346
73	GO:0051174	regulation of phosphorus metabolic process	0.0346
74	GO:0022607	cellular component assembly	0.03527
75	GO:0023051	regulation of signaling	0.03737
76	GO:0050808	synapse organization	0.03789
77	GO:0009611	response to wounding	0.03888
78	GO:0030900	forebrain development	0.04363
79	GO:0006366	transcription from RNA polymerase II promoter	0.04687
80	GO:0007010	cytoskeleton organization	0.04867
